# Supplementary material for: Maintaining the Mitochondrial Quality Control System Was a Key Event of Tanshinone IIA against Deoxynivalenol-Induced Intestinal Toxicity
Source: Antioxidants (Basel). 2024 Jan 18;13(1):121. doi: 10.3390/antiox13010121 (PMC10812604; doi:10.3390/antiox13010121)
Supplement: Supplementary file 1 [file antioxidants-13-00121-s001.zip]

Archive with 1 entries (1 files):
- antioxidants-2822802-supplementary.pdf
